# Supplementary material for: Development of a cancer metastasis-on-chip assay for high throughput drug screening
Source: Front Oncol. 2024 Jan 4;13:1269376. doi: 10.3389/fonc.2023.1269376 (PMC10794518; doi:10.3389/fonc.2023.1269376)
Supplement: Supplementary Table 2 — Enrichment of drug molecular targets in the clusters. [file Table_2.xlsx]

## Sheet: Drug target enrichment
Compound	Cluster	Molecular target	Fisher's exact test
Trametinib	8	MEK	0.0013
Binimetinib	8	MEK	0.0013
Cobimetinib	8	MEK	0.0013
Dasatinib	7	SRC	0.0077
Midostaurin	7	SRC	0.0077
Imatinib	5	Bcr-Abl	0.0156
Imatinib (Mesylate)	5	Bcr-Abl	0.0156
Imatinib	5	KIT	0.0181
Sorafenib (Tosylate)	5	KIT	0.0181
Imatinib (Mesylate)	5	KIT	0.0181
Midostaurin	7	VEGFR	0.0218
Axitinib	7	VEGFR	0.0218
Ripretinib	7	VEGFR	0.0218
Cabozantinib	7	VEGFR	0.0218
Imatinib	5	PDGFR	0.0231
Sorafenib (Tosylate)	5	PDGFR	0.0231
Imatinib (Mesylate)	5	PDGFR	0.0231
Afatinib (dimaleate)	3	EGFR	0.0353
Erlotinib	3	EGFR	0.0353
Osimertinib mesylate	3	EGFR	0.0353
Erlotinib (Hydrochloride)	3	EGFR	0.0353
Tamoxifen	2	ER	0.052
Fulvestrant	2	ER	0.052
Ruxolitinib	1	JAK	0.0584
Tofacitinib	1	JAK	0.0584
Encorafenib	8	Raf	0.0732
Dabrafenib	8	Raf	0.0732
Midostaurin	7	Akt	0.093
Midostaurin	7	FLK-1	0.093
Midostaurin	7	PKC	0.093
Cabozantinib	7	HGFR	0.093
Lapatinib (ditosylate)	1	HER2	0.1067
Lapatinib	1	HER2	0.1067
Abiraterone acetate	5	CYP17A1	0.1135
Ripretinib	7	FLT3	0.1259
Cabozantinib	7	FLT3	0.1259
Lapatinib (ditosylate)	1	EGFR	0.1325
Lapatinib	1	EGFR	0.1325
Gefitinib	1	EGFR	0.1325
Darolutamide	2	AR	0.1337
Enzalutamide	2	AR	0.1337
Bexarotene	6	RXR	0.1512
Pralatrexate	6	DHFR	0.1512
Tucidinostat	6	HDAC1/2/3	0.1512
Ceritinib	6	IGF1R	0.1512
Ceritinib	6	InsR	0.1512
Vismodegib	1	Hh	0.1512
Venetoclax	1	Bcl2	0.1512
Olaparib	6	PARP	0.1624
Talazoparib tosylate	6	PARP	0.1624
Tazemetostat (hydrobromide)	3	EZH2	0.1628
Enasidenib	5	mIDH	0.1663
Lorlatinib	4	ROS	0.1784
Ribociclib	7	CDK4/6	0.1784
Cabozantinib	7	c-Met	0.1784
Niraparib	3	PARP	0.1847
Niraparib (hydrochloride)	3	PARP	0.1847
Ruxolitinib (phosphate)	8	JAK	0.2273
Idelalisib	2	PI3K	0.2296
Alpelisib	2	PI3K	0.2296
Pazopanib (Hydrochloride)	3	FGFR	0.2511
Pazopanib	3	FGFR	0.2511
Everolimus	6	mTOR	0.281
Palbociclib (isethionate)	6	CDK4/6	0.281
Capmatinib	1	c-Met	0.281
Exemestane	1	CYP19A	0.281
Entrectinib	1	ROS	0.281
Entrectinib	1	TRK	0.281
Larotrectinib sulfate	3	TRK	0.3007
Sonidegib	3	Smo	0.3007
Ripretinib	7	KIT	0.309
Cabozantinib	7	KIT	0.309
Sorafenib (Tosylate)	5	Raf	0.3097
Pazopanib (Hydrochloride)	3	FLT3	0.3188
Pazopanib	3	FLT3	0.3188
Copanlisib (dihydrochloride)	7	PI3K	0.3283
Dasatinib	7	Bcr-Abl	0.3283
Neratinib	4	HER2	0.3283
Lorlatinib	4	ALK	0.3283
Nilotinib	4	Bcr-Abl	0.3283
Selumetinib (sulfate)	4	MEK	0.3283
Lenvatinib	2	RET	0.3295
Lenvatinib (mesylate)	2	RET	0.3295
Axitinib	7	PDGFR	0.3475
Ripretinib	7	PDGFR	0.3475
Sorafenib (Tosylate)	5	FLT3	0.3529
Apalutamide	6	AR	0.3923
Zanubrutinib	6	BTK	0.3923
Pralsetinib	7	RET	0.3938
Glasdegib	2	Smo	0.4131
Letrozole	2	CYP19A	0.4131
Anastrozole	2	CYP17A1	0.4131
Temsirolimus	2	mTOR	0.4131
Ibrutinib	3	BTK	0.4172
Enasidenib (mesylate)	3	mIDH	0.4172
Regorafenib	3	PDGFR	0.4369
Pazopanib (Hydrochloride)	3	PDGFR	0.4369
Pazopanib	3	PDGFR	0.4369
Sorafenib	4	Raf	0.4537
Erdafitinib	4	FGFR	0.4537
Pexidartinib (hydrochloride)	8	FLT3	0.4605
Duvelisib	6	PI3K	0.4874
Ceritinib	6	ALK	0.4874
Entrectinib	1	ALK	0.4874
Sorafenib	4	FLT3	0.5083
Ivosidenib	2	mIDH	0.5529
Acalabrutinib	2	BTK	0.5529
Rucaparib	1	PARP	0.5687
Selpercatinib	1	RET	0.5687
Vandetanib	4	VEGFR	0.6113
Sorafenib	4	VEGFR	0.6113
Lenvatinib	2	FGFR	0.6198
Lenvatinib (mesylate)	2	FGFR	0.6198
Osimertinib	2	EGFR	0.6782
Avapritinib	6	PDGFR	0.6811
Avapritinib	6	KIT	0.683
Fruquintinib	1	VEGFR	0.684
Regorafenib	3	VEGFR	0.6919
Pazopanib (Hydrochloride)	3	VEGFR	0.6919
Pazopanib	3	VEGFR	0.6919
Lenvatinib	2	KIT	0.724
Lenvatinib (mesylate)	2	KIT	0.724
Neratinib	4	EGFR	1
Pexidartinib (hydrochloride)	8	KIT	1
Sorafenib (Tosylate)	5	VEGFR	1
Pemigatinib	6	FGFR	1
Sorafenib	4	KIT	1
Sorafenib	4	PDGFR	1
Regorafenib	3	Raf	1
Regorafenib	3	RET	1
Pazopanib (Hydrochloride)	3	KIT	1
Pazopanib	3	KIT	1
Tucatinib	2	HER2	1
Vemurafenib	2	Raf	1
Lenvatinib	2	PDGFR	1
Lenvatinib	2	VEGFR	1
Alectinib	2	ALK	1
Sunitinib	2	PDGFR	1
Sunitinib	2	VEGFR	1
Lenvatinib (mesylate)	2	PDGFR	1
Lenvatinib (mesylate)	2	VEGFR	1
